# Supplementary material for: Structural Characterization of Human Bufavirus 1: Receptor Binding and Endosomal pH-Induced Changes
Source: Viruses. 2024 Aug 6;16(8):1258. doi: 10.3390/v16081258 (PMC11360561; doi:10.3390/v16081258)
Supplement: Supplementary file 1 [file viruses-16-01258-s001.zip]

Archive with 1 entries (1 files):
- viruses-3110490-supplementary.pdf
